# Supplementary material for: Late Elongated Hypocotyl Positively Regulates Salt Stress Tolerance in Medicago truncatula
Source: Int J Mol Sci. 2023 Jun 9;24(12):9948. doi: 10.3390/ijms24129948 (PMC10298455; doi:10.3390/ijms24129948)
Supplement: Supplementary file 1 [file ijms-24-09948-s001.zip]

Archive with 1 entries (1 files):
- ijms-2398909-supplementary.pdf
